# Supplementary material for: Anti-c-MET Fab-Grb2-Gab1 Fusion Protein-Mediated Interference of c-MET Signaling Pathway Induces Methuosis in Tumor Cells
Source: Int J Mol Sci. 2022 Oct 10;23(19):12018. doi: 10.3390/ijms231912018 (PMC9569552; doi:10.3390/ijms231912018)
Supplement: Supplementary file 1 [file ijms-23-12018-s001.zip]

Archive with 4 entries (4 files):
- ijms-1902319-Supplementary Material .pdf
- Supplementary movie_S1.mp4
- Supplementary movie_S2.mp4
- Supplementary movie_S3.mp4
